# Supplementary material for: PET Imaging of New Target PARP in Prostate Cancer
Source: Pharmaceuticals (Basel). 2026 Jun 30;19(7):1020. doi: 10.3390/ph19071020 (PMC13414534; doi:10.3390/ph19071020)
Supplement: Supplementary file 1 [file pharmaceuticals-19-01020-s001.zip]

Archive with 1 entries (1 files):
- pharmaceuticals-4356017-supplementary.pdf
